# Supplementary material for: Copy number profiles of paired primary and metastatic colorectal cancers
Source: Oncotarget. 2017 Dec 15;9(3):3394–405. doi: 10.18632/oncotarget.23277 (PMC5790471; doi:10.18632/oncotarget.23277)
Supplement: Supplementary file 2 [file oncotarget-09-3394-s002.xlsx]

## Sheet: Sheet1
The 188 colorectal cancer genes analyzed in this study
					1	2	3	4	5	6	7	8	9	10	11	12	13	14	15	16
					Metachronous	Metachronous	Metachronous	Metachronous	Synchronous	Metachronous	Metachronous	Metachronous	Synchronous	Synchronous	Synchronous	Synchronous	Synchronous	Synchronous	Synchronous	Synchronous
					Adjuvent(XELOX)	Adjuvent(UFT + LV)	Adjuvent(XELOX)	Adjuvent(mFOLFOX6)	Neoadjuvent(XELOX + BEV)	Adjuvent(mFOLFOX6)	TreatmentNaive	TreatmentNaive	TreatmentNaive	TreatmentNaive	TreatmentNaive	TreatmentNaive	TreatmentNaive	TreatmentNaive	TreatmentNaive	TreatmentNaive
					Right side	Left side	Right side	Rectum	Right side	Rectum	Rectum	Left side	Rectum	Right side	Left side	Rectum	Rectum	Right side	Left side	Left side
					21	101	111	91	141	31	11	61	151	41	131	71	51	121	81	1
					1	1	1	1	1	1	1	1	1	1	1	1	1	1	1	1
Gene_symbol	Chromosome	Gene_start	Gene_end	Gene_length	C1	C2	C3	C4	C5	C6	C7	C8	C9	C10	C11	C12	C13	C14	C15	C16	Category	Numbergain	numberloss
CSMD3	8	113235157	114449328	1.21417	0	0	3	0	0	0	-4	3	0	0	0	0	0	0	0	3	mixed	3	1
TRPS1	8	116420724	116821899	0.401175	0	0	3	0	0	0	-4	3	0	0	0	0	0	0	0	3	mixed	3	1
TGFBR2	3	30647994	30735634	0.08764	0	0	0	0	0	0	0	3	0	0	0	0	3	0	0	3	gain_3	3	0
CTNNB1	3	41236328	41301587	0.065259	0	0	0	0	0	0	0	3	0	0	0	0	3	0	0	3	gain_3	3	0
FHIT	3	59735036	61237133	1.5021	0	0	0	0	0	0	0	3	0	0	0	3	3	0	0	0	gain_3	3	0
PTK2	8	141667999	142012315	0.344316	0	0	0	0	0	0	-4	3	0	0	0	0	0	-3	0	3	mixed	2	2
VPS13B	8	100025494	100889808	0.864314	0	0	0	0	0	0	-5	3	0	0	0	0	0	0	0	3	mixed	2	1
IRS2	13	110406184	110438915	0.032731	0	0	0	0	0	4	-5	0	0	0	0	0	0	0	0	3	mixed	2	1
CBLB	3	105374305	105588396	0.214091	0	0	0	0	0	0	0	3	0	0	0	0	3	0	0	0	gain_2	2	0
KALRN	3	123798870	124440036	0.641166	0	0	0	0	0	0	0	3	0	0	0	0	3	0	0	0	gain_2	2	0
WHSC1L1	8	38132544	38239790	0.107246	0	0	0	0	0	0	0	4	0	0	0	0	0	0	0	3	gain_2	2	0
FGFR1	8	38268656	38326352	0.057696	0	0	0	0	0	0	0	4	0	0	0	0	0	0	0	3	gain_2	2	0
MYC	8	128747680	128753674	0.005994	0	0	0	0	0	0	0	3	0	0	0	0	0	0	0	3	gain_2	2	0
FMN2	1	240177648	240638489	0.460841	0	0	0	0	0	0	-3	0	0	0	0	0	3	0	0	0	mixed	1	1
SOX11	2	5832799	5841516	0.008717	0	0	0	-4	0	0	0	0	0	0	0	0	5	0	0	0	mixed	1	1
ADAM32	8	38964509	39142430	0.177921	0	0	0	0	0	0	-3	0	0	0	0	0	0	0	0	3	mixed	1	1
PREX2	8	68864353	69149265	0.284912	0	0	0	0	0	0	-4	0	0	0	0	0	0	0	0	3	mixed	1	1
RERGL	12	18233803	18473041	0.239238	0	0	3	0	0	0	-3	0	0	0	0	0	0	0	0	0	mixed	1	1
CDK8	13	26828276	26979375	0.151099	0	0	0	0	0	0	-5	0	0	0	0	0	0	0	0	3	mixed	1	1
CDX2	13	28535826	28545276	0.00945	0	0	0	0	0	0	-5	0	0	0	0	0	0	0	0	3	mixed	1	1
BRCA2	13	32889611	32973805	0.084194	0	0	0	0	0	0	-5	0	0	0	0	0	0	0	0	3	mixed	1	1
GPC5	13	92050929	93519490	1.46856	0	0	0	0	0	3	-5	0	0	0	0	0	0	0	0	0	mixed	1	1
TOP1	20	39657458	39753127	0.095669	0	0	0	0	0	0	-5	3	0	0	0	0	0	0	0	0	mixed	1	1
PLCG1	20	39765600	39825427	0.059827	0	0	0	0	0	0	-5	3	0	0	0	0	0	0	0	0	mixed	1	1
PTPRT	20	40701392	41818610	1.11722	0	0	0	0	0	0	-5	3	0	0	0	0	0	0	0	0	mixed	1	1
HNF4A	20	42984340	43060030	0.07569	0	0	0	0	0	0	-4	3	0	0	0	0	0	0	0	0	mixed	1	1
WISP2	20	43343485	43357150	0.013665	0	0	0	0	0	0	-4	3	0	0	0	0	0	0	0	0	mixed	1	1
WFDC2	20	44098346	44110172	0.011826	0	0	0	0	0	0	-4	3	0	0	0	0	0	0	0	0	mixed	1	1
MMP9	20	44637547	44645200	0.007653	0	0	0	0	0	0	-4	3	0	0	0	0	0	0	0	0	mixed	1	1
SNAI1	20	48599536	48605423	0.005887	0	0	0	0	0	0	-5	3	0	0	0	0	0	0	0	0	mixed	1	1
AURKA	20	54944445	54967393	0.022948	0	0	0	0	0	0	-4	3	0	0	0	0	0	0	0	0	mixed	1	1
BMP7	20	55743804	55841685	0.097881	0	0	0	0	0	0	-4	3	0	0	0	0	0	0	0	0	mixed	1	1
GNAS	20	57414773	57486247	0.071474	0	0	0	0	0	0	-4	3	0	0	0	0	0	0	0	0	mixed	1	1
TH1L	20	57556296	57570188	0.013892	0	0	0	0	0	0	-4	3	0	0	0	0	0	0	0	0	mixed	1	1
ROBO1	3	78646390	79816965	1.17057	0	0	0	0	0	0	0	0	0	0	0	0	3	0	0	0	gain_1	1	0
EPHA3	3	89156674	89531284	0.37461	0	0	0	0	0	0	0	0	0	0	0	0	3	0	0	0	gain_1	1	0
PIK3CA	3	178865902	178957881	0.091979	0	0	0	0	0	0	0	0	0	0	0	0	3	0	0	0	gain_1	1	0
EIF4A2	3	186500994	186507689	0.006695	0	0	0	0	0	0	0	0	0	0	0	0	3	0	0	0	gain_1	1	0
PPP2CB	8	30631973	30671830	0.039857	0	0	0	0	0	0	0	3	0	0	0	0	0	0	0	0	gain_1	1	0
PTEN	10	89622870	89731687	0.108817	0	0	0	2	0	0	0	0	0	0	0	0	0	0	0	0	gain_1	1	0
PRKD1	14	30045687	30661104	0.615417	0	0	0	0	0	0	0	0	0	0	3	0	0	0	0	0	gain_1	1	0
BLM	15	91260558	91358859	0.098301	0	0	0	0	0	0	0	0	0	0	0	0	0	0	0	4	gain_1	1	0
MAP2K4	17	11924141	12047147	0.123006	0	2	0	0	0	0	0	0	0	0	0	0	0	0	0	0	gain_1	1	0
ERBB2	17	37844167	37886679	0.042512	0	0	0	0	0	6	0	0	0	0	0	0	0	0	0	0	gain_1	1	0
CASP3	4	185548850	185570663	0.021813	0	0	0	0	0	0	1	0	0	0	0	0	0	0	0	0	No_Change	1	0
CSMD1	8	2792992	4852494	2.0595	0	0	0	0	0	0	1	0	0	0	0	0	0	0	0	0	No_Change	1	0
ZNF521	18	22641890	22932154	0.290264	0	0	0	0	0	0	1	0	0	0	0	0	0	0	0	0	No_Change	1	0
CDH2	18	25530930	25757410	0.22648	0	0	0	0	0	0	1	0	0	0	0	0	0	0	0	0	No_Change	1	0
MACROD2	20	13976015	16033842	2.05783	0	0	0	0	0	0	0	0	-1	0	0	0	0	-4	-2	0	loss_2	0	3
RBFOX1	16	6069095	7763340	1.69425	0	0	0	0	0	-2	0	0	0	0	0	0	0	0	-2	0	loss_2	0	2
PRKAB2	1	146626685	146644129	0.017444	0	0	0	0	0	0	-3	0	0	0	0	0	0	0	0	0	loss_1	0	1
TPR	1	186282954	186344825	0.061871	0	0	0	0	0	0	-3	0	0	0	0	0	0	0	0	0	loss_1	0	1
LRRN3	7	110731062	110765507	0.034445	0	0	0	0	0	0	-3	0	0	0	0	0	0	0	0	0	loss_1	0	1
MET	7	116312248	116438440	0.126192	0	0	0	0	0	0	-3	0	0	0	0	0	0	0	0	0	loss_1	0	1
WNT2	7	116916685	116963343	0.046658	0	0	0	0	0	0	-3	0	0	0	0	0	0	0	0	0	loss_1	0	1
BRAF	7	140424943	140624564	0.199621	0	0	0	0	0	0	-4	0	0	0	0	0	0	0	0	0	loss_1	0	1
ATM	11	108093211	108239829	0.146618	0	0	0	0	0	0	-4	0	0	0	0	0	0	0	0	0	loss_1	0	1
KLF5	13	73629114	73651676	0.022562	0	0	0	0	0	0	-5	0	0	0	0	0	0	0	0	0	loss_1	0	1
EDNRB	13	78469616	78493903	0.024287	0	0	0	0	0	0	-5	0	0	0	0	0	0	0	0	0	loss_1	0	1
WWOX	16	78133310	79246564	1.11325	0	0	-2	0	0	0	0	0	0	0	0	0	0	0	0	0	loss_1	0	1
STK11	19	1189406	1228428	0.039022	0	0	0	0	-3	0	0	0	0	0	0	0	0	0	0	0	loss_1	0	1
BCL2L1	20	30252255	30311792	0.059537	0	0	0	0	0	0	-5	0	0	0	0	0	0	0	0	0	loss_1	0	1
POFUT1	20	30795683	30826470	0.030787	0	0	0	0	0	0	-5	0	0	0	0	0	0	0	0	0	loss_1	0	1
AHCY	20	32868074	32899608	0.031534	0	0	0	0	0	0	-4	0	0	0	0	0	0	0	0	0	loss_1	0	1
MMP24	20	33814457	33864801	0.050344	0	0	0	0	0	0	-4	0	0	0	0	0	0	0	0	0	loss_1	0	1
RPN2	20	35806813	35870022	0.063209	0	0	0	0	0	0	-5	0	0	0	0	0	0	0	0	0	loss_1	0	1
EEF1A2	20	62119366	62130505	0.011139	0	0	0	0	0	0	-3	0	0	0	0	0	0	0	0	0	loss_1	0	1
PRPF6	20	62612488	62664453	0.051965	0	0	0	0	0	0	-3	0	0	0	0	0	0	0	0	0	loss_1	0	1
PI4KA	22	21061979	21213705	0.151726	0	0	0	0	0	0	-5	0	0	0	0	0	0	0	0	0	loss_1	0	1
MTOR	1	11166592	11322564	0.155972	0	0	0	0	0	0	0	0	0	0	0	0	0	0	0	0	No_Change	0	0
RUNX3	1	25226002	25291612	0.06561	0	0	0	0	0	0	0	0	0	0	0	0	0	0	0	0	No_Change	0	0
ARID1A	1	27022524	27108595	0.086071	0	0	0	0	0	0	0	0	0	0	0	0	0	0	0	0	No_Change	0	0
PTPRU	1	29563028	29653325	0.090297	0	0	0	0	0	0	0	0	0	0	0	0	0	0	0	0	No_Change	0	0
HDAC1	1	32757687	32799236	0.041549	0	0	0	0	0	0	0	0	0	0	0	0	0	0	0	0	No_Change	0	0
MUTYH	1	45794835	45806142	0.011307	0	0	0	0	0	0	0	0	0	0	0	0	0	0	0	0	No_Change	0	0
AGBL4	1	48998527	50489585	1.49106	0	0	0	0	0	0	0	0	0	0	0	0	0	0	0	0	No_Change	0	0
DPYD	1	97543299	98386605	0.843306	0	0	0	0	0	0	0	0	0	0	0	0	0	0	0	0	No_Change	0	0
NRAS	1	115247090	115259515	0.012425	0	0	0	0	0	0	0	0	0	0	0	0	0	0	0	0	No_Change	0	0
S100A2	1	153533584	153540366	0.006782	0	0	0	0	0	0	0	0	0	0	0	0	0	0	0	0	No_Change	0	0
PXDN	2	1635659	1748624	0.112965	0	0	0	0	0	0	0	0	0	0	0	0	0	0	0	0	No_Change	0	0
ALK	2	29415640	30144432	0.728792	0	0	0	0	0	0	0	0	0	0	0	0	0	0	0	0	No_Change	0	0
MSH2	2	47630108	47789450	0.159342	0	0	0	0	0	0	0	0	0	0	0	0	0	0	0	0	No_Change	0	0
BUB1	2	111395275	111435691	0.040416	0	0	0	0	0	0	0	0	0	0	0	0	0	0	0	0	No_Change	0	0
LRP1B	2	140988992	142889270	1.90028	0	0	0	0	0	0	0	0	0	0	0	0	0	0	0	0	No_Change	0	0
LRP2	2	169983619	170219195	0.235576	0	0	0	0	0	0	0	0	0	0	0	0	0	0	0	0	No_Change	0	0
ERBB4	2	212240446	213403565	1.16312	0	0	0	0	0	0	0	0	0	0	0	0	0	0	0	0	No_Change	0	0
FN1	2	216225163	216300895	0.075732	0	0	0	0	0	0	0	0	0	0	0	0	0	0	0	0	No_Change	0	0
EPHA4	2	222282747	222438922	0.156175	0	0	0	0	0	0	0	0	0	0	0	0	0	0	0	0	No_Change	0	0
UGT1A8	2	234526291	234681956	0.155665	0	0	0	0	0	0	0	0	0	0	0	0	0	0	0	0	No_Change	0	0
TWIST2	2	239756673	239795893	0.03922	0	0	0	0	0	0	0	0	0	0	0	0	0	0	0	0	No_Change	0	0
PDCD1	2	242792033	242801060	0.009027	0	0	0	0	0	0	0	0	0	0	0	0	0	0	0	0	No_Change	0	0
FGFR3	4	1795034	1810599	0.015565	0	0	0	0	0	0	0	0	0	0	0	0	0	0	0	0	No_Change	0	0
KDR	4	55944644	55991756	0.047112	0	0	0	0	0	0	0	0	0	0	0	0	0	0	0	0	No_Change	0	0
EPHA5	4	66185281	66536213	0.350932	0	0	0	0	0	0	0	0	0	0	0	0	0	0	0	0	No_Change	0	0
UGT2B28	4	70146217	70160768	0.014551	0	0	0	0	0	0	0	0	0	0	0	0	0	0	0	0	No_Change	0	0
SULT1B1	4	70592566	70653679	0.061113	0	0	0	0	0	0	0	0	0	0	0	0	0	0	0	0	No_Change	0	0
CXCL6	4	74702214	74714781	0.012567	0	0	0	0	0	0	0	0	0	0	0	0	0	0	0	0	No_Change	0	0
EIF4E	4	99792835	99851788	0.058953	0	0	0	0	0	0	0	0	0	0	0	0	0	0	0	0	No_Change	0	0
FBXW7	4	153242410	153456172	0.213762	0	0	0	0	0	0	0	0	0	0	0	0	0	0	0	0	No_Change	0	0
ADAM29	4	175750819	175899331	0.148512	0	0	0	0	0	0	0	0	0	0	0	0	0	0	0	0	No_Change	0	0
FAM173B	5	10226442	10250009	0.023567	0	0	0	0	0	0	0	0	0	0	0	0	0	0	0	0	No_Change	0	0
LIFR	5	38475065	38608456	0.133391	0	0	0	0	0	0	0	0	0	0	0	0	0	0	0	0	No_Change	0	0
HCN1	5	45259349	45696253	0.436904	0	0	0	0	0	0	0	0	0	0	0	0	0	0	0	0	No_Change	0	0
PDE4D	5	58264865	59817947	1.55308	0	0	0	0	0	0	0	0	0	0	0	0	0	0	0	0	No_Change	0	0
APC	5	112043195	112181936	0.138741	0	0	0	0	0	0	0	0	0	0	0	0	0	0	0	0	No_Change	0	0
FBN2	5	127593601	127994878	0.401277	0	0	0	0	0	0	0	0	0	0	0	0	0	0	0	0	No_Change	0	0
PCDHA3	5	140180783	140391929	0.211146	0	0	0	0	0	0	0	0	0	0	0	0	0	0	0	0	No_Change	0	0
HDAC3	5	141000443	141016437	0.015994	0	0	0	0	0	0	0	0	0	0	0	0	0	0	0	0	No_Change	0	0
GMDS	6	1624041	2245926	0.621885	0	0	0	0	0	0	0	0	0	0	0	0	0	0	0	0	No_Change	0	0
JARID2	6	15246527	15522252	0.275725	0	0	0	0	0	0	0	0	0	0	0	0	0	0	0	0	No_Change	0	0
VEGFA	6	43737921	43754224	0.016303	0	0	0	0	0	0	0	0	0	0	0	0	0	0	0	0	No_Change	0	0
HDAC2	6	114254192	114332472	0.07828	0	0	0	0	0	0	0	0	0	0	0	0	0	0	0	0	No_Change	0	0
TNFAIP3	6	138188351	138204449	0.016098	0	0	0	0	0	0	0	0	0	0	0	0	0	0	0	0	No_Change	0	0
SYNE1	6	152442819	152958936	0.516117	0	0	0	0	0	0	0	0	0	0	0	0	0	0	0	0	No_Change	0	0
PARK2	6	161768452	163148803	1.38035	0	0	0	0	0	0	0	0	0	0	0	0	0	0	0	0	No_Change	0	0
CARD11	7	2945775	3083579	0.137804	0	0	0	0	0	0	0	0	0	0	0	0	0	0	0	0	No_Change	0	0
RAPGEF5	7	22157909	22396763	0.238854	0	0	0	0	0	0	0	0	0	0	0	0	0	0	0	0	No_Change	0	0
GLI3	7	42000548	42277469	0.276921	0	0	0	0	0	0	0	0	0	0	0	0	0	0	0	0	No_Change	0	0
EGFR	7	55086714	55324313	0.237599	0	0	0	0	0	0	0	0	0	0	0	0	0	0	0	0	No_Change	0	0
CYP3A5	7	99245817	99277621	0.031804	0	0	0	0	0	0	0	0	0	0	0	0	0	0	0	0	No_Change	0	0
PODXL	7	131185021	131242976	0.057955	0	0	0	0	0	0	0	0	0	0	0	0	0	0	0	0	No_Change	0	0
DLC1	8	12940870	13373167	0.432297	0	0	0	0	0	0	0	0	0	0	0	0	0	0	0	0	No_Change	0	0
MTUS1	8	17501304	17658426	0.157122	0	0	0	0	0	0	0	0	0	0	0	0	0	0	0	0	No_Change	0	0
PTPRD	9	8314246	10612723	2.29848	0	0	0	0	0	0	0	0	0	0	0	0	0	0	0	0	No_Change	0	0
DAPK1	9	90112143	90323548	0.211405	0	0	0	0	0	0	0	0	0	0	0	0	0	0	0	0	No_Change	0	0
PAPPA	9	118916083	119164601	0.248518	0	0	0	0	0	0	0	0	0	0	0	0	0	0	0	0	No_Change	0	0
CNTRL	9	123837141	123939888	0.102747	0	0	0	0	0	0	0	0	0	0	0	0	0	0	0	0	No_Change	0	0
CUBN	10	16865963	17171830	0.305867	0	0	0	0	0	0	0	0	0	0	0	0	0	0	0	0	No_Change	0	0
PRKG1	10	52750945	54058110	1.30716	0	0	0	0	0	0	0	0	0	0	0	0	0	0	0	0	No_Change	0	0
TET1	10	70320413	70454239	0.133826	0	0	0	0	0	0	0	0	0	0	0	0	0	0	0	0	No_Change	0	0
BMPR1A	10	88516396	88684945	0.168549	0	0	0	0	0	0	0	0	0	0	0	0	0	0	0	0	No_Change	0	0
TCF7L2	10	114710009	114927437	0.217428	0	0	0	0	0	0	0	0	0	0	0	0	0	0	0	0	No_Change	0	0
CASP7	10	115438942	115490662	0.05172	0	0	0	0	0	0	0	0	0	0	0	0	0	0	0	0	No_Change	0	0
IGF2	11	2150342	2182439	0.032097	0	0	0	0	0	0	0	0	0	0	0	0	0	0	0	0	No_Change	0	0
MIR483	11	2155364	2155439	7.5e-05	0	0	0	0	0	0	0	0	0	0	0	0	0	0	0	0	No_Change	0	0
WNK1	12	861759	1020618	0.158859	0	0	0	0	0	0	0	0	0	0	0	0	0	0	0	0	No_Change	0	0
CCND2	12	4382938	4414516	0.031578	0	0	0	0	0	0	0	0	0	0	0	0	0	0	0	0	No_Change	0	0
ARHGDIB	12	15094951	15114662	0.019711	0	0	0	0	0	0	0	0	0	0	0	0	0	0	0	0	No_Change	0	0
KRAS	12	25357723	25403870	0.046147	0	0	0	0	0	0	0	0	0	0	0	0	0	0	0	0	No_Change	0	0
LRRK2	12	40590546	40763087	0.172541	0	0	0	0	0	0	0	0	0	0	0	0	0	0	0	0	No_Change	0	0
ARID2	12	46123448	46301823	0.178375	0	0	0	0	0	0	0	0	0	0	0	0	0	0	0	0	No_Change	0	0
ACVR1B	12	52345451	52390862	0.045411	0	0	0	0	0	0	0	0	0	0	0	0	0	0	0	0	No_Change	0	0
ERBB3	12	56473641	56497289	0.023648	0	0	0	0	0	0	0	0	0	0	0	0	0	0	0	0	No_Change	0	0
MMP17	12	132312938	132336328	0.02339	0	0	0	0	0	0	0	0	0	0	0	0	0	0	0	0	No_Change	0	0
POLE2	14	50110273	50155140	0.044867	0	0	0	0	0	0	0	0	0	0	0	0	0	0	0	0	No_Change	0	0
HERC2	15	28356186	28567298	0.211112	0	0	0	0	0	0	0	0	0	0	0	0	0	0	0	0	No_Change	0	0
CHRNA7	15	32322691	32464722	0.142031	0	0	0	0	0	0	0	0	0	0	0	0	0	0	0	0	No_Change	0	0
SMAD3	15	67356101	67487533	0.131432	0	0	0	0	0	0	0	0	0	0	0	0	0	0	0	0	No_Change	0	0
AXIN1	16	337440	402673	0.065233	0	0	0	0	0	0	0	0	0	0	0	0	0	0	0	0	No_Change	0	0
MSLN	16	693262	818865	0.125603	0	0	0	0	0	0	0	0	0	0	0	0	0	0	0	0	No_Change	0	0
PLK1	16	23688977	23701688	0.012711	0	0	0	0	0	0	0	0	0	0	0	0	0	0	0	0	No_Change	0	0
CDH11	16	64977656	65160015	0.182359	0	0	0	0	0	0	0	0	0	0	0	0	0	0	0	0	No_Change	0	0
CDH1	16	68771128	68869445	0.098317	0	0	0	0	0	0	0	0	0	0	0	0	0	0	0	0	No_Change	0	0
TP53	17	7565097	7590856	0.025759	0	0	0	0	0	0	0	0	0	0	0	0	0	0	0	0	No_Change	0	0
WDR16	17	9479944	9546776	0.066832	0	0	0	0	0	0	0	0	0	0	0	0	0	0	0	0	No_Change	0	0
RNF43	17	56429861	56494956	0.065095	0	0	0	0	0	0	0	0	0	0	0	0	0	0	0	0	No_Change	0	0
AXIN2	17	63524681	63557765	0.033084	0	0	0	0	0	0	0	0	0	0	0	0	0	0	0	0	No_Change	0	0
SOX9	17	70117161	70122561	0.0054	0	0	0	0	0	0	0	0	0	0	0	0	0	0	0	0	No_Change	0	0
TYMS	18	657604	673578	0.015974	0	0	0	0	0	0	0	0	0	0	0	0	0	0	0	0	No_Change	0	0
LAMA1	18	6941743	7117813	0.17607	0	0	0	0	0	0	0	0	0	0	0	0	0	0	0	0	No_Change	0	0
RALBP1	18	9475007	9538114	0.063107	0	0	0	0	0	0	0	0	0	0	0	0	0	0	0	0	No_Change	0	0
CABLES1	18	20714528	20840431	0.125903	0	0	0	0	0	0	0	0	0	0	0	0	0	0	0	0	No_Change	0	0
MAPRE2	18	32556892	32723434	0.166542	0	0	0	0	0	0	0	0	0	0	0	0	0	0	0	0	No_Change	0	0
ZNF24	18	32912176	32925446	0.01327	0	0	0	0	0	0	0	0	0	0	0	0	0	0	0	0	No_Change	0	0
CELF4	18	34823010	35146000	0.32299	0	0	0	0	0	0	0	0	0	0	0	0	0	0	0	0	No_Change	0	0
SMAD2	18	45357922	45457515	0.099593	0	0	0	0	0	0	0	0	0	0	0	0	0	0	0	0	No_Change	0	0
SMAD4	18	48494410	48611415	0.117005	0	0	0	0	0	0	0	0	0	0	0	0	0	0	0	0	No_Change	0	0
DCC	18	49866542	51057784	1.19124	0	0	0	0	0	0	0	0	0	0	0	0	0	0	0	0	No_Change	0	0
CCDC68	18	52568740	52626739	0.057999	0	0	0	0	0	0	0	0	0	0	0	0	0	0	0	0	No_Change	0	0
TCF4	18	52889562	53332018	0.442456	0	0	0	0	0	0	0	0	0	0	0	0	0	0	0	0	No_Change	0	0
RAX	18	56934267	56941318	0.007051	0	0	0	0	0	0	0	0	0	0	0	0	0	0	0	0	No_Change	0	0
PHLPP1	18	60382672	60647666	0.264994	0	0	0	0	0	0	0	0	0	0	0	0	0	0	0	0	No_Change	0	0
CD226	18	67498394	67629039	0.130645	0	0	0	0	0	0	0	0	0	0	0	0	0	0	0	0	No_Change	0	0
SOCS6	18	67956137	67997436	0.041299	0	0	0	0	0	0	0	0	0	0	0	0	0	0	0	0	No_Change	0	0
MUC16	19	8959520	9092018	0.132498	0	0	0	0	0	0	0	0	0	0	0	0	0	0	0	0	No_Change	0	0
DNMT1	19	10244021	10341962	0.097941	0	0	0	0	0	0	0	0	0	0	0	0	0	0	0	0	No_Change	0	0
NOTCH3	19	15270444	15311792	0.041348	0	0	0	0	0	0	0	0	0	0	0	0	0	0	0	0	No_Change	0	0
LTBP4	19	41098789	41135725	0.036936	0	0	0	0	0	0	0	0	0	0	0	0	0	0	0	0	No_Change	0	0
ERCC1	19	45910591	45982086	0.071495	0	0	0	0	0	0	0	0	0	0	0	0	0	0	0	0	No_Change	0	0
BAX	19	49458072	49465055	0.006983	0	0	0	0	0	0	0	0	0	0	0	0	0	0	0	0	No_Change	0	0
POLD1	19	50887461	50921273	0.033812	0	0	0	0	0	0	0	0	0	0	0	0	0	0	0	0	No_Change	0	0
CDC25B	20	3767578	3786762	0.019184	0	0	0	0	0	0	0	0	0	0	0	0	0	0	0	0	No_Change	0	0
PCNA	20	5095599	5107272	0.011673	0	0	0	0	0	0	0	0	0	0	0	0	0	0	0	0	No_Change	0	0
INSM1	20	20348765	20351590	0.002825	0	0	0	0	0	0	0	0	0	0	0	0	0	0	0	0	No_Change	0	0
TIAM1	21	32490734	32932290	0.441556	0	0	0	0	0	0	0	0	0	0	0	0	0	0	0	0	No_Change	0	0
ETS2	21	40177231	40196879	0.019648	0	0	0	0	0	0	0	0	0	0	0	0	0	0	0	0	No_Change	0	0
APOL6	22	36044442	36057404	0.012962	0	0	0	0	0	0	0	0	0	0	0	0	0	0	0	0	No_Change	0	0
TNRC6B	22	40440821	40731811	0.29099	0	0	0	0	0	0	0	0	0	0	0	0	0	0	0	0	No_Change	0	0
				gains	0	1	2	1	0	3	0	25	0	0	1	1	12	0	0	16
				losses	0	0	1	1	1	1	41	0	0	0	0	0	0	2	2	0
				total	0	1	3	2	1	4	41	25	0	0	1	1	12	2	2	16
