# Supplementary material for: Copy number profiles of paired primary and metastatic colorectal cancers
Source: Oncotarget. 2017 Dec 15;9(3):3394–405. doi: 10.18632/oncotarget.23277 (PMC5790471; doi:10.18632/oncotarget.23277)
Supplement: Supplementary file 3 [file oncotarget-09-3394-s003.xlsx]

## Sheet: Supplementary Table XA
Identification of samples affected by whole genome duplication
Values tabulated are the proportion of each chromosome identified as gained with copy numbers ranging from 3 to 4 with two alleles present. Genomes with >= 11 chromosomes that are >=70% gained are recorded as having undergone whole genome duplication.
	Metachronous	Metachronous	Metachronous	Metachronous	Metachronous	Metachronous	Metachronous	Metachronous	Synchronous	Synchronous	Metachronous	Metachronous	Metachronous	Metachronous	Metachronous	Metachronous	Synchronous	Synchronous	Synchronous	Synchronous	Synchronous	Synchronous	Synchronous	Synchronous	Synchronous	Synchronous	Synchronous	Synchronous	Synchronous	Synchronous	Synchronous	Synchronous
	Right side	Right side	Left side	Left side	Right side	Right side	Rectum	Rectum	Right side	Right side	Rectum	Rectum	Rectum	Rectum	Left side	Left side	Rectum	Rectum	Right side	Right side	Left side	Left side	Rectum	Rectum	Rectum	Rectum	Right side	Right side	Left side	Left side	Left side	Left side
	Adjuvent(XELOX)	Adjuvent(XELOX)	Adjuvent(UFT + LV)	Adjuvent(UFT + LV)	Adjuvent(XELOX)	Adjuvent(XELOX)	Adjuvent(mFOLFOX6)	Adjuvent(mFOLFOX6)	Neoadjuvent(XELOX + BEV)	Neoadjuvent(XELOX + BEV)	Adjuvent(mFOLFOX6)	Adjuvent(mFOLFOX6)	TreatmentNaive	TreatmentNaive	TreatmentNaive	TreatmentNaive	TreatmentNaive	TreatmentNaive	TreatmentNaive	TreatmentNaive	TreatmentNaive	TreatmentNaive	TreatmentNaive	TreatmentNaive	TreatmentNaive	TreatmentNaive	TreatmentNaive	TreatmentNaive	TreatmentNaive	TreatmentNaive	TreatmentNaive	TreatmentNaive
Case number	1	1	2	2	3	3	4	4	5	5	6	6	7	7	8	8	9	9	10	10	11	11	12	12	13	13	14	14	15	15	16	16
Sample ID	1T	1M	2T	2M	3T	3M	4T	4M	5T	5M	6T	6M	7T	7M	8T	8M	9T	9M	10T	10M	11T	11M	12T	12M	13T	13M	14T	14M	15T	15M	16T	16M
chromosome
1	0.00337488	0.00337889	0.985944	0.999874	0	0.474734	0.000803515	0.0348188	0.462649	0.475305	0	0.451628	0.413116	0.0721044	0	0.968814	0.467444	0.465855	0.828757	0.865058	0.0131105	0.970632	0.902194	0.869747	0.439916	0.00123839	0.928569	0.799031	0.823978	0.860232	0	0.858764
2	0	0	0.975546	1	0	0.71583	0.371943	0.322565	0.826553	0.371865	0	0.915635	0.982375	0.391259	0.325074	0	0.768945	0.929498	0	0	0.00212879	0	0.555026	0.563759	0.00126344	0.974729	0.826532	0.794752	0.967947	0.990554	0	0.986511
3	0	0	0.911316	0.9654	0.0503812	0.998556	0.98098	0.258855	0.00157064	0.00176929	0.269852	0.566099	0.361071	0	0	0.365921	0.845118	0.860953	0	0	0.000455916	1	0.986675	0.759303	0	0.936346	0.991107	0.995263	0.12664	0.126857	0.164109	0.983273
4	0	0	0.516817	0.972735	0.0171341	0.048253	0	0	0.000849633	0.0082232	0	0.0950336	0	0.000149148	0	0.944124	0.36609	0.313069	0	0	0.014804	0.999753	0.998345	1	0	0.000813236	0.724606	0.265555	0.999681	0.988431	0	0.997284
5	0	0	0.603462	0.683065	0	0.677093	0.101215	0.0042577	0	0	0.0165762	0	0.850062	0	0.0758936	0.338597	0.384021	0.261105	0	0	0.00159039	1	0.957034	0.738973	0.000793006	1	0.998535	0.9232	0.0244251	0.0244227	0	0.995894
6	0	0	0.749847	0.979554	0	0.998044	0.0751921	0.178992	0.988098	0.999509	0.0280966	0.561899	0.964649	0.552023	0	0.930431	0.999295	0.976303	0.113017	0.104016	0.000503573	1	0	0.993974	0.00125894	1	0	0.253646	0.99358	0.995453	0	0.987026
7	0	0.000203189	0.964376	0.991014	0	0.904288	0.810247	0.996652	0.929888	0.990751	0	0.0142553	0.000168566	0.985686	0.899723	0.617478	0.666623	0.812203	0	0	5.76741e-05	0.970209	0.997594	0.990938	0.00148467	0.986913	0.965877	0.889164	0.89853	0.729468	0	0.983439
8	0.656657	0.693091	0.753199	0.996301	0.705242	0.222971	0.413779	0.43745	1	1	0.672629	0.755522	0.0799303	0.333926	0.0756292	0.15293	0.258917	0.563519	0.639947	0.608049	0.596518	0.277556	0.00441419	0.020856	0.00248914	0.926097	0.0140544	0.0636163	0.710039	0.707831	0	0.916424
9	0.0403531	0.61395	1	0.984679	0.0124835	0.983183	0.991664	0.053896	0	0	0.254905	0.219506	0.446762	0	0	0.975651	0.973296	0.977197	0	0.515911	0.00875975	0.356613	1	1	0	0.901127	0.928883	0.858684	0.627619	0.97023	0	0.951431
10	0.00449245	0.00197323	0.96717	0.964287	0.630463	0.786139	0.0171308	0.0973583	0.000762952	0.00248638	0	0.371002	0.349021	0	0.0765149	0.957598	0.45736	0.752531	0.0238915	0.939648	0.127969	1	0.990093	0.990888	0.00273803	0.944519	0.743887	0.903165	0.395915	0.344449	0.0373443	0.989034
11	0	0	0.0256843	0.896015	0	0.997618	0.00808126	0	0.00449701	0	0	0	0.87567	0.158433	0	0.894725	0.965616	0.965651	0.0827348	0.93378	0.0046403	0.962268	1	1	0.00515938	1	0.792614	0.797247	0	0	0	0.975611
12	0	0	0.782058	0.901765	0.278877	0.797269	0.49452	0.141727	0.446437	0.000108011	0.394653	0.0443454	0.670877	0.85766	0.195308	0.788322	0	0	0	0	0.000255636	0.978031	0.994172	1	0	0.960649	0	0.0702426	0.995012	1	0	0.996297
13	0.126981	0.0039528	0.998555	0.943046	1	1	0.631063	0.62329	0.953034	0.276855	1	0.0116847	0	0.966564	0	0.987504	0	0	0.00144674	0.00144571	0.988693	0	1	0.956261	0.00399366	0.997033	0	0.00413962	0.855578	0	0.989939	0
14	0	0	0.925473	0.987798	0	0.903406	0	0	0.012731	0.0282592	0	0	0.45595	0	0.00824062	0.963925	5.6349e-05	0.00963947	0.000619044	0	0.0065416	0.938724	0.999905	0	0.0163005	0.956874	0.987199	0.997123	0.0120802	0	0	0.997379
15	0	0.00150461	0.0137495	0.998309	0	0	0.0016981	0	0.0313482	0	0	0.0301347	0.609229	0.000905905	0	0.957196	0.0254632	0.0259934	0.998639	0.972597	0.00397244	1	0.0797672	1	0	0.988524	0.0892164	0.909252	0	0	0.0323492	0.006711
16	0	0.000497136	0.802615	0.92175	0.0521595	0.853717	0.0727148	0.062055	0.111123	0.986053	0	0.435554	0.810747	0.224366	0.999799	0.887783	0.324193	0.429416	0.00148391	0.00142192	0.0500906	0.874624	0	1	0.0299873	0.957769	0.953145	0.952784	0.902237	0	0	0.964702
17	0	0	0.53642	0.95392	0	0.712018	0	0	0.0513455	0.677354	0.0733858	0.204242	0.510147	0.0554524	0.713328	0.0208733	0.747196	0.753393	0.00184636	0.689239	0.69172	0.93177	0.754164	0.713763	0.00268106	0.981495	0.714356	0.660519	0.665746	0.716333	0.774936	0.738388
18	0.0374101	0.0328641	0.609897	1	0	0	0	0.0509173	0.0615449	0.39774	0	0	0.126075	0.0676818	0	0.0184378	0	0.0039779	0	0.0120897	0	0.999626	0.0030459	0	0	0.818792	0.00321271	0.117465	0.167659	0.205419	0	0.502829
19	0.0254434	0.0204183	0.898132	0.999604	0	0.978438	0.0357079	0.00470853	0.967275	0	0	0.593139	1	0.267951	0.983483	0	0.0548463	0.348838	0	0	0.112226	1	0	0.99951	0.0383272	0.958101	0.559615	0.596057	0.99109	0.998801	0	0.999799
20	0.0281976	0.400678	0.37358	0.951636	0	0.96243	0.941171	0.99234	0.358242	0.0514768	0.199062	0.62931	0.00010145	0.489699	0.708581	0.0536448	0.635722	0.55937	0.443702	0.426789	0.453317	0.20063	0.948488	0.610026	0.0149941	0.903954	0	0.954345	0.0617618	0.328519	0.997121	0.413103
21	0	0.00735404	0.985714	0.98623	0.138936	0.985777	0.0142234	0	0.125191	0.0217765	0	0.98578	0.518049	0	0	0.868233	0.995354	0.550393	0	0	0	0.981698	0.024198	0.00780873	0.0142392	0.982201	0.978461	0.074648	0.986259	0.987124	0	0.986424
22	0	0.000579871	0.931682	1	0.867425	1	0	0	0	1	0	0.051011	0.525548	0.275567	0	0.998573	0	0.0271565	0	0	0.679191	0.448405	1	1	0	0	0.952814	0.962629	0	0	0	0.245652
percentage of total genome that is copy number 3-4 heterogygous segments	0.0628955	0.0767663	0.652282	0.695103	0.123657	0.642275	0.270882	0.171555	0.338835	0.277595	0.118392	0.250492	0.370588	0.239141	0.12695	0.56915	0.507979	0.552103	0.081766	0.198353	0.0642303	0.640763	0.621978	0.694138	0.0361115	0.733903	0.530075	0.52085	0.461299	0.45899	0.082128	0.661809
Number of chromosomes >70% gain	0	0	15	21	3	16	4	2	6	5	1	3	6	3	5	13	7	8	2	4	1	16	14	16	0	19	14	13	11	11	3	17
Whole genome duplication			yes	yes		yes										yes						yes	yes	yes		yes	yes	yes	yes	yes		yes
T	Primary tumour sample
M	Metastasis sample
